# Supplementary material for: CAP2 promotes gastric cancer metastasis by mediating the interaction between tumor cells and tumor-associated macrophages
Source: J Clin Invest. 2023 Nov 1;133(21):e166224. doi: 10.1172/JCI166224 (PMC10617780; doi:10.1172/JCI166224)
Supplement: Supporting data values [file jci-133-166224-s230.xlsx]

## Sheet: Figure 1A
Fig.1A
Gastic Cancer	Nontumorous
0.00142999	0.00200146
0.00280779	0.00407502
0.00518942	0.00299873
0.00564111	0.00609058
0.00314108	0.00168175
0.0184815	0.00226329
0.00280065	0.00529366
0.00176986	0.00177981
0.0184258	0.00333149
0.0145132	0.00537357
0.0150746	0.00169712
0.00981079	0.00593764
0.0104474	0.00629383
0.00871183	0.00134825
0.00481679	0.0054431
0.00505086	0.00121355
0.00480038	0.00783022
0.0046777	0.00123124
0.00453696	0.00137035
0.0054449	0.00245655
0.00849279	0.00345655
0.00891059	0.00209994
0.00751215	0.00717928
0.00635435	0.00354655
0.00475071	0.00476547
0.00765787	0.00213546
0.00405275	0.00312355
0.00571516	0.00123547
0.00378561	0.00345679
0.00956165	0.00474565
0.0101652	0.00345647
0.00200146
0.00407502
0.00299873
0.00060906
0.00168175
0.00226329
0.00529366
0.00177981
0.00333149
0.00053736
0.00169712
0.00593764
0.00062938
0.00134825
5.443e-05
0.00783022
0.00137035
0.00209994
0.00717928

## Sheet: Figure 1B
Fig.1B
LNM positive	LNM negative
0.00142999	0.00200146
0.00280779	0.00407502
0.00518942	0.00299873
0.00564111	0.00060906
0.00314108	0.00168175
0.0184815	0.00226329
0.00280065	0.00529366
0.00176986	0.00177981
0.0184258	0.00333149
0.0145132	0.00053736
0.0150746	0.00169712
0.00981079	0.00593764
0.0104474	0.00062938
0.00871183	0.00134825
0.00481679	5.443e-05
0.00505086	0.00783022
0.00480038	0.00137035
0.0046777	0.00209994
0.00453696	0.00717928
0.0054449
0.00849279
0.00891059
0.00751215
0.00635435
0.00475071
0.00765787
0.00405275
0.00571516
0.00378561
0.00956165
0.0101652

## Sheet: Figure 1G
Fig.1G
	CAP2 high expression	CAP2 low expression
Nontumorous gastric tissue	14.28	85.72
Primary GC tissue without LNM	35.14	64.86
Primary GC tissue with LNM	75.86	24.13
Secondary LNM focl	83.33	16.67

## Sheet: Figure 1H
Fig.1H
moths	CAP2 low expression	CAP2 High expression
2	1
5	1
8	1
10	1
12	1
14	1
19	1
20	1
22	1
23	1
23	1
24	1
28	1
28	1
29	1
31	1
33	1
36	1
40	1
40	1
49	1
90	1
1	1
12	1
2	1
5	1
24	1
27	1
69	0
62	0
58	0
57	0
63	0
101	0
59	0
56	0
59	0
96	0
57	0
62	0
65	0
99	0
97	0
95	0
98	0
58	0
62	0
57	0
56	0
63	0
66	0
66	0
56	0
55	0
102	0
57	0
64	0
64	0
61	0
61	0
58	0
31		1
34		1
36		1
0		1
5		1
1		1
2		1
5		1
6		1
6		1
6		1
7		1
8		1
8		1
8		1
9		1
10		1
12		1
12		1
12		1
13		1
13		1
14		1
15		1
15		1
15		1
16		1
17		1
18		1
18		1
18		1
20		1
23		1
23		1
23		1
23		1
24		1
26		1
28		1
35		1
36		1
45		1
48		1
52		1
59		1
72		1
65		0
57		0
57		0
60		0
57		0
64		0
102		0
72		0
58		0
63		0
61		0
59		0
56		0
61		0
63		0

## Sheet: Figure 1I
Fig.1I
moths	CAP2 low expression	CAP2 High expression
2	1
1	1
7	1
6	1
8	1
9	1
12	1
10	1
16	1
14	1
12	1
14	1
20	1
20	1
29	1
31	1
24	1
25	1
28	1
34	1
24	1
42	1
1	1
12	1
2	1
3	1
12	1
24	1
65	0
99	0
97	0
95	0
98	0
58	0
62	0
57	0
56	0
63	0
66	0
89	0
56	0
55	0
102	0
57	0
64	0
64	0
61	0
61	0
58	0
62	0
62	0
58	0
57	0
63	0
	0
59	0
56	0
59	0
	0
57	0
62	0
0		1
5		1
1		1
2		1
3		1
2		1
3		1
3		1
3		1
5		1
6		1
3		1
3		1
7		1
5		1
2		1
11		1
1		1
12		1
9		1
4		1
6		1
5		1
7		1
17		1
16		1
8		1
6		1
8		1
3		1
3		1
16		1
2		1
22		1
12		1
26		1
6		1
32		1
44		1
37		1
36		1
47		1
59		1
6		1
22		1
35		1
65		0
57		0
57		0
60		0
57		0
64		0
		0
72		0
58		0
63		0
61		0
59		0
56		0
61		0
63		0

## Sheet: Figure 2B
Fig.2B
P1	P2	P3	P4	P5	P6	PB
0.251562	0.271562	0.321052	0.212165	0.0915616	0.0715165	0.0051651
0.141562	0.215656	0.201656	0.251657	0.07548	0.095616	0.0156127
0.275165	0.181552	0.217515	0.166548	0.115616	0.100562	0.0075166
0.265647	0.205115	0.221562	0.221652	0.146516	0.110515	0.0092652

## Sheet: Figure 2C
Fig.2C
JUN	STAT4	pcDNA3.1
1.41961	0.365315	0.625415
1.26545	0.325155	0.351351
0.851322	0.295135	0.302155

## Sheet: Figure 2D
Fig.2D
JUN	STAT4	pcDNA3.1
1.14548	0.483871	0.252182
1.7707	0.350863	0.650502
1.34767	0.632768	0.386473

## Sheet: Figure 2E
Fig.2E
JUN	pcDNA3.1
1.63737	0.904668
1.8548	1.15494
2.12079	1.00553
1.97317	0.934857

## Sheet: Figure 2F
Fig.2F
JUN	pcDNA3.1
2.05334	1.13342
2.08806	0.938153
2.2636	0.969309
1.95894	0.959122

[truncated: 78 more sheets: Figure 2H, Figure 2I, Figure 2K, Figure 2L, Figure 3A, Figure 3B, Figure 3D, Figure 3E, Figure 3H, Figure 3I, Figure 4J, Figure 6A, Figure 6B, Figure 6C, Figure 6D, Figure 6F, Figure 6O, Figure 6P, Fig.7A, Figure 7B …]
